# Supplementary material for: Pentraxin 3 Levels Reflect Inflammatory and Parasitic Activity in Human Visceral Leishmaniasis
Source: Pathogens. 2025 Dec 18;14(12):1299. doi: 10.3390/pathogens14121299 (PMC12736011; doi:10.3390/pathogens14121299)
Supplement: Supplementary file 1 [file pathogens-14-01299-s001.zip]

Archive with 3 entries (2 files):
- pathogens-4023875-supplementary/
- pathogens-4023875-supplementary/Supplementary figure 1.tif
- pathogens-4023875-supplementary/Supplementary_Table_S1_PTX3_raw_data.xlsx
