# Supplementary material for: Pentraxin 3 Levels Reflect Inflammatory and Parasitic Activity in Human Visceral Leishmaniasis
Source: Pathogens. 2025 Dec 18;14(12):1299. doi: 10.3390/pathogens14121299 (PMC12736011; doi:10.3390/pathogens14121299)
Supplement: Supplementary file 1 [file pathogens-14-01299-s001.zip › pathogens-4023875-supplementary/Supplementary_Table_S1_PTX3_raw_data.xlsx]

## Sheet: Raw_PT3_Data
Leprosy	Household Contacts	Blood Donors		Pooled Values		SD (pooled)
1.031	0.672	1.023		1.031		1.24941
11.569	4.004	1.802		11.569
0.941	0.361	1.319		0.941
0.705	1.106	1.411		0.705
2.604	4.004	1.065		2.604
0.891	1.687	0.398		0.891
5.789	0.878	1.482		5.789
1.709	0.55	0.499		1.709
3.992	0.698	4.178		3.992
4.14	1.244	1.263		4.14
5.217	1.654	1.834		5.217
1.11	1.002	0.774		1.11
1.514	1.065	1.282		1.514
0.358	1.244	1.263		0.358
1.018	0.458	1.465		1.018
2.156	1.418	0.798		2.156
1.323	0.84	1.146		1.323
2.604	0.803	1.086		2.604
1.445	0.984	2.251		1.445
2.393	0.818	0.645		2.393
2.695	0.837	0.903		2.695
4.622	1.548	0.401		4.622
4.656	0.332	0.561		4.656
0.717	0.591	0.891		0.717
3.332	0.702	1.681		3.332
3.159	0.93	0.741		3.159
0.55	1.185	0.358		0.55
0.68	0.538	1.162		0.68
2.817	0.712	0.903		2.817
1.255	0.115	1.377		1.255
0.358	1.146	1.083		0.358
3.018	0.617	0.753		3.018
0.424	0.948	0.705		0.424
1.136	0.612	0.469		1.136
1.018	1.02	0.597		1.018
0.336	1.508	0.241		0.336
5.631	1.029	0.891		5.631
1.336	1.517	1.752		1.336
0.656	1.086	3.05		0.656
0.798	1.244	1.823		0.798
0.698	1.225	0.94		0.698
0.798	0.692	1.664		0.798
2.456	0.424	0.747		2.456
0.914	0.379	1.35		0.914
0.115	0.379	0.738		0.115
0.589	0.561	0.682		0.589
2.867	0.424	0.803		2.867
1.569	0.644	1.129		1.569
0.822	0.916	2.87		0.822
0.467	0.293	2.135		0.467
2.206	0.293	1.315		2.206
1.282	0.68	1.191		1.282
2.727		1.638		2.727
0.115		0.644		0.115
2.085		2.576		2.085
0.869		1.2		0.869
0.672		0.985		0.672
1.146		1.235		1.146
0.914		0.322		0.914
1.319		1.021		1.319
1.482		0.481		1.482
0.233		0.849		0.233
0.822		0.462		0.822
0.361		1.111		0.361
		0.751		0.672
		0.948		4.004
		0.975		0.361
		0.712		1.106
		0.662		4.004
		0.722		1.687
		0.58		0.878
		0.742		0.55
		0.473		0.698
		0.673		1.244
		1.211		1.654
		0.712		1.002
		0.828		1.065
		0.58		1.244
		0.612		0.458
		0.591		1.418
		0.517		0.84
		1.151		0.803
		0.45		0.984
		0.809		0.818
				0.837
				1.548
				0.332
				0.591
				0.702
				0.93
				1.185
				0.538
				0.712
				0.115
				1.146
				0.617
				0.948
				0.612
				1.02
				1.508
				1.029
				1.517
				1.086
				1.244
				1.225
				0.692
				0.424
				0.379
				0.379
				0.561
				0.424
				0.644
				0.916
				0.293
				0.293
				0.68
				1.023
				1.802
				1.319
				1.411
				1.065
				0.398
				1.482
				0.499
				4.178
				1.263
				1.834
				0.774
				1.282
				1.263
				1.465
				0.798
				1.146
				1.086
				2.251
				0.645
				0.903
				0.401
				0.561
				0.891
				1.681
				0.741
				0.358
				1.162
				0.903
				1.377
				1.083
				0.753
				0.705
				0.469
				0.597
				0.241
				0.891
				1.752
				3.05
				1.823
				0.94
				1.664
				0.747
				1.35
				0.738
				0.682
				0.803
				1.129
				2.87
				2.135
				1.315
				1.191
				1.638
				0.644
				2.576
				1.2
				0.985
				1.235
				0.322
				1.021
				0.481
				0.849
				0.462
				1.111
				0.751
				0.948
				0.975
				0.712
				0.662
				0.722
				0.58
				0.742
				0.473
				0.673
				1.211
				0.712
				0.828
				0.58
				0.612
				0.591
				0.517
				1.151
				0.45
				0.809
